# Supplementary material for: Suppressive Role of Lactoferrin in Overweight-Related Female Fertility Problems
Source: Nutrients. 2022 Feb 22;14(5):938. doi: 10.3390/nu14050938 (PMC8912823; doi:10.3390/nu14050938)
Supplement: Supplementary file 1 [file nutrients-14-00938-s001.zip]

Archive with 2 entries (2 files):
- supplementary Figure S1.pdf
- supplementary Figure S2.pdf
